# Supplementary material for: A prometabolite strategy inhibits cardiometabolic disease in an ApoE–/– murine model of atherosclerosis
Source: JCI Insight. 2025 Aug 8;10(15):e191090. doi: 10.1172/jci.insight.191090 (PMC12333940; doi:10.1172/jci.insight.191090)
Supplement: Supporting data values [file jciinsight-10-191090-s238.xlsx]

## Sheet: Fig1
	Legendplex
	TNFa									NFkB OD
	SerBut			untreated		NaBut				SerBut			NaBut			untreated
	12	4	1.3	x	LPS	1.3	0.45	0.15		12	4	1.3	4	1.3	0.45	x	LPS
	2185.35	3852.76	3675.16	11.33	3598.53	1906.93	2160.11	2378.78		0.1	0.176	0.201	0.085	0.114	0.164	0.069	0.227
	1388.16	3385.25	3268.68	7.357	3046.85	1713.88	2490.85	3607.94		0.099	0.19	0.244	0.074	0.106	0.174	0.068	0.248
	2487.75	3103.2	3195.27	11.85	2184.36	1376.2	3404.75	2472.11		0.117	0.176	0.265	0.081	0.112	0.222	0.069	0.297
	2408.88	3863.3	3191.26	11.85	1987.39	1809.49	4226.6	3683.23		0.087	0.152	0.185	0.085	0.117	0.147	0.069	0.273
	1963.6	3513.15	4133.05	7.357	2751.07	1902.56	3244.2	3467.9		0.101	0.151	0.215	0.077	0.118	0.161	0.07	0.292
	2002.31	3456.91	4500	7.357	2547.72	1870.65	3100.16	2909.16		0.118	0.171	0.212	0.086	0.109	0.132	0.071	0.235
	MCP-1															0.069	0.228
	SerBut			untreated		NaBut										0.069	0.17
	12	4	1.3	x	LPS	1.3	0.45	0.15
	570.507	1981.46	2046.68	6.072	2209.44	906.304	2112.3	1660.24		Flow Cytometry
	378.21	1233.8	1632.19	5.597	2385.95	776.372	1670.81	2264.24		CD80 MFI
	892.091	1930.82	1217.97	12.405	1800.75	770.115	2406.34	1687.05		SerBut			untreated	NaBut
	729.809	2480.47	2643.51	10.086	1601.51	1009	3206.1	2929.5		12	4	1.3	x	1.3	0.45	0.15	LPS
	479.216	1604.42	2883.22	5.597	2285.17	667.135	2298.22	2357.33		20826	22258	22757	19738	22932	22987	22618	22298
	473.931	2269.3	3044.67	8.411	1751.28	799.178	2148.28	2465.59		21079	21750	22379	19684	22915	22543	22070	22400
	IL-10									20195	21713	22182	19565	22360	22840	22276	22626
	SerBut			untreated		NaBut				20493	21977	22697					22231
	12	4	1.3	x	LPS	1.3	0.45	0.15		21214	22364	22413					22218
	142.476	145.14	9.914	8.317	8.317	98.389	178.048	8.317		20412	21487						22689
	36.301	101.669	8.37	8.317	8.317	140.989	71.275	9.29
	190.424	203.487	8.317	8.317	8.317	108.157	133.775	8.317		iNOS MFI
	111.684	266.992	8.317	8.317	8.317	179.138	39.191	13.129		SerBut			untreated	NaBut
	52.166	161.346	23.762	8.317	125.819	132.561	126.436	8.317		12	4	1.3	x	1.3	0.45	0.15	LPS
	80.939	334.261	34.136	8.317	8.317	143.069	120.847	8.37		95330	123258	133476	49547	123416	139940	132178	118400
	IL-6									101513	124792	131849	44063	155157	135604	120454	117953
	SerBut			untreated		NaBut				93052	115548	120651	48630	124806	131383	127565	112517
	12	4	1.3	x	LPS	1.3	0.45	0.15		99228	125159	126894					117007
	174.53	737.703	881.89	2.405	901.341	176.681	960.773	722.868		94381	131532	131328					112318
	97.34	426.439	671.523	2.405	1407.94	160.514	513.934	846.722		96644	119298						114981
	288.017	795.942	574.914	2.405	920.081	142.105	881.189	585.479
	223.278	1039.63	1553.4	2.405	953.599	263.619	1932.57	1293.5
	157.075	562.003	1590.74	2.405	745.38	136.873	827.759	1003.01		Butyrate Release by LCMS-MS
	185.078	1198	1629.92	2.405	874.088	198.799	796.469	1165.39		Experiment	Aged SerBut	SerBut	NaBut
	GM-CSF									1	0.456969	0.483013	2.18474
	SerBut			untreated		NaBut				1	0.477058	0.483155	1.97517
	12	4	1.3	x	LPS	1.3	0.45	0.15		1	0.454297
	596.61	2546.95	2446.85	36.56	5525.01	477.1	4474.91	2885.79		2	0.315456	0.459591	1.35017
	162.19	1472.19	2669.13	36.56	5378.21	579.42	2218.7	3616.11		2	0.307904		1.42583
	946.86	2907.87	2292.33	36.56	4833	343.14	3423.13	1757.52
	382.61	3881.16	6642.39	36.56	6426.85	1263.45	8035.94	5926.74
	162.19	2103.29	6066.28	36.56	2318.47	767.89	2799.61	3580.28
	201.45	4858.68	7805.66	36.56	2668.08	844.36	2623.81	5250.14
	Viability
		SerBut			NaBut
	0.15	125.153	106.544	100.92	125.562	127.096	129.141
	0.44	107.157	122.597	96.9325	136.912	134.969	119.121
	1.33	115.337	91.7178	91.1043	109.407	108.793	111.452
	4	117.28	100.204	101.431	67.1779	65.9509	60.9407
	12	121.575	99.0798	102.249	24.9489	29.0389	28.8344

## Sheet: Fig1Supp
12 Hour LPS stim after Butyrate treament
Treatment	mM	CD80+ % Live	CD86+ % Live	iNOS+ %Live
SB	12	13.7	6.99	26.5
SB	12	18.3	8.29	43.9
SB	12	22.8	9.22	50.9
untreated		5.12	3.24	0.41
untreated		4.43	2.95	0.75
untreated		3.91	2.82	0.43
SB	4	20.6	6.07	57.8
SB	4	26	6.44	66.6
SB	4	25.2	6.25	65.8
NB	1.3	40.8	22.7	66.2
NB	1.3	54.3	26	87.1
NB	1.3	32.8	18.7	52
NB	0.45	31.4	10.9	72.8
NB	0.45	45.9	12.8	94.5
NB	0.45	36.7	11.6	85.8
LPS		25.2	7.08	70.3
LPS		23.6	6.48	89.7
12 hour LPS stim before butyrate treatment
Treatment	mM	CD80+ % Live	CD86+ % Live	iNOS+ %Live
SB	12	43.1	14.5	31.3
SB	12	48	13.5	49.4
SB	12	48.3	15.9	36.1
untreated		3.81	3.01	0.7
untreated		3.86	2.49	0.38
untreated		4.09	2.6	0.29
SB	4	45.8	14.9	40.8
SB	4	43.1	14.1	45.6
SB	4	44.5	14.2	40.9
NB	1.3	47.8	16.7	31.6
NB	1.3	46.8	17.4	29.4
NB	1.3	51.4	18.3	31.8
NB	0.45	55.4	16.4	39.7
NB	0.45	59.7	16	50
NB	0.45	52.7	15.5	39.3
LPS		46.6	17.6	46.7
LPS		34.1	15.2	28.1
LPS		42.5	16.6	40.4
LPS		46	3.01
LPS		46.1	2.49
LPS		48.2	2.6

## Sheet: Fig 2 and Supp Figure 2
	ApoE-/- Biodistribtuion data
	Liver				Aorta				MLN
	PBS	NaBut	SerBut		PBS	NaBut	SerBut		PBS	NaBut	SerBut
	0.101248	0.0987803	1.10754		5.69922	6.44367	9.56776		1.66224		6.94031
	0.5795	0.0738336	4.35751			4.41419	20.2142		2.90615	52.50380015*	26.0028
		0.630933	1.78808			3.82711	14.5415			1.89132	9.09978
			8.63106			8.19537	19.1769			0.468516	29.476
	0	0.440177	13.2302		4.42318	0.727852	18.0695		0.469466	0.605723	4.50817
	0	1.15901	11.4382		3.65471	5.9664	28.4443		0.434124	0.780241	3.84247
	0	1.3669	1.96015		3.93855	6.25816	18.9722		0.9542	0.723855	3.50161
	0	7.48975	1.21757		3.01038	3.46247	12.301		1.82968	1.06132
	Lung				Heart				Plasma (uM)
	PBS	NaBut	SerBut		PBS	NaBut	SerBut		PBS	SerBut	NaBut
	0.944585	0.559198	1.57764		0.167184	0.276401	0.5038		1.0544	5.4636	4.57477
	0.863309	0.658372	4.49144		0.188514	0.362441	1.02086		1.78328	10.726	4.75418
		0.656654	1.7094			0.448832	0.561615			8.85314	4.24975
		0.612525	2.53674			0.501108	0.931725			8.79793	4.89575
	0.182825	0.25208	0.604984		0.138815	0.301049	1.3344		0	57.8588	0
	0.145699	0.318496	1.40929		0	0.2635	1.83406		0	31.3974	0
	0.0897473	0.232494	1.64779		0.153291	0.275377	1.82885		0	12.2546	0
	0.24768	0.185183	1.01887		0.113109	0.260247	1.51063		0		0
	Spleen				ILN				Kidney
	PBS	NaBut	SerBut		PBS	NaBut	SerBut		PBS	SerBut	NaBut
	0.320292	0.433047	0.887842		2.78686	2.70835	5.30805		0.270037	2.58898	0.755139
	0.370239	0.404497	2.73796		2.95875	1.71682	10.8325		0.60501	5.98649	0.180081
		0.503281	1.35553			2.73363	3.77313			3.58508	0.913959
		0.408456	4.51962			1.50805	10.266			6.07991	0.810292
	0.539922	0	3.90606		3.80528	3.4007	10.4883		0	0	0
	0.376943	0.252129	2.51324		8.65351	2.90588	16.8536		0	5.57039	0
	0	0.423378	1.52382		4.01153	10.2543	22.5765		0	7.02799	0
	0.510453	4.997894904*	1.28211		5.55255	2.84778	16.9234		0	0	5.519574239*
	B6 Biodistribtuion data
	Colon				Upper Small Intestine				Lower SI Contents
	PBS	NaBut	SerBut		PBS	NaBut	SerBut		PBS	NaBut	SerBut
	7.56742	9.57526	1.71889		0.145799	0.122954	3.69407		18.8761	41.6523	61.2227
	4.18281	5.58514	8.25478		0.118731	0.123572	0.732958			45.1024	52.7128
	15.678	5.97206	9.14207		0.140066	0.119805	1.361		18.0563
	1.48508	4.56561	3.05325		0.125899	0.101442	3.15781		41.4624	60.4329	33.2508
	5.59458	2.56667	5.4537		0.165333	0.141553	2.89932			68.0864	35.0221
	Ileum				Lower Small Intestine				Ileum Contents
	PBS	NaBut	SerBut		PBS	NaBut	SerBut		PBS	NaBut	SerBut
	0.166545	0.204021	0.582545		0.145055	0.192627	0.707897		21.3867	14.6893	14.4681
	0.1839	0.456662	1.21627		0.280672	0.163371	1.19477		11.1207	30.8727	19.0542
	0.359174	0.19783	2.28458		0.119604	0.126968	0.749004		20.9361	205.885	15.6202
	0.245453	0.570842	2.43602		0.275921	0.0800052	0.848945		24.0577	61.8516	24.5467
	0.139844	2.09282	3.1161		0.155129	0.131147	1.50272			53.6532	123.585
	Colon Contents				Upper SI Contents
	PBS	NaBut	SerBut		PBS	NaBut	SerBut
	402.859	143.752	7.87865		3.57333	3.34689	22.7363
	290.64	384.57	243.141		2.10795	2.21386	3.53987
	358.659	272.446	1209.273682*		3.07093	6.74838	23.4422
	161.543	42.7961	353.988		2.40235	4.85226	67.1384
	225.459	240.009	186.283			2.12668	17.4177

## Sheet: Fig3 and Supp Figure 3 
		Aorta Flow																ORO Quantification					Blood Neutrophils: CD11b+Ly6G+ %CD45
		CD45 Count				CD11c+MHCIIhi				CD11b+ Count				CD11b+CCR2+				ORO+ Heart					Water	SerBut	NaBut
Experiment	Mouse	Water	SerBut	NaBut	WT	Water	SerBut	NaBut	WT	Water	SerBut	NaBut	WT	Water	SerBut	NaBut	B6,NC	Water	SerBut	NaBut			14	10.6	17.4
2	1	3609.46	1098.57	857.726	362.469	39.604	21.3193	13.1958	6.88231	500.55	215.701	122.361	35.5586	103.41	41.3845	27.5912	3.44116	34.4792	16.4207	36.2576			11.1	17.9	22.8
2	2	1693.19	1777.3	1975.97	615.526	24.4858	22.8021	30.6448	4.59348	213.026	328.097	438.833	34.4511	61.2145	93.7421	84.5795	8.03858	37.1393	38.8939	32.4176				2.21	4.26
2	3	2953.64	1018.75	1910.11	1318.32	136.268	17.8532	26.2172	10.5559	1051.71	166.257	237.203	49.2611	209.644	32.3588	57.4282	7.0373	33.2251	24.9469	40.5144				2.25
2	4	2140.3	756.69	5505.51		34.5979	22.4871	32.3431		325.698	155.161	489.938		70.3889	29.2332	142.549		33.3193	30.9724	34.2074			15.7	7.63	16.8
2	5	3337.85	848.641	4110.98		33.243	13.4705	60.8592		357.055	99.1918	511.933		100.96	22.0426	96.6587		38.826	19.1725	37.9228
2	6	4744.45	1030.73	1122.81		42.9902	16.2419	16.2907		572.009	156.172	159.148		136.136	32.4838	22.5564		27.2092	21.0027	19.7151
2	7	3367.08		480.662		42.1788		5.58909		456.737		69.3047		132.562		10.0604		27.468		33.3577			21.2	12.2	7.65
2	8	7481.2	928.206	1340.18		85.7143	24.3959	14.3335		681.203	152.184	197.085		219.549	20.9108	29.8614			29.8005	43.2157			16.7	10.2	9.07
2	9	2582.58	1219.99	1250.3		24.4678	22.048	20.2044		212.87	222.93	244.83		57.4994	28.1725	43.9743			22.5256	32.1745			20	11.9	17.4
2	10	3178.02	1078.62	2283.35		115.564	17.548	75.358		1035.16	139.214	668.174		208.999	25.737	133.132				46.8072			16	16	8.36
1	1																	20.2003	19.8678				16.2	15.3	14.3
1	2																	35.0038	31.4493				13.2	6.9	19.3
1	3																	41.9181	14.4105				17.3	6.35	20.8
1	4																	33.2464	13.3736				9.22	13.7	17.3
1	5																	42.3247	26.8175				6.39	8	19.5
1	6																	24.2549	18.8593				11.5		14.8
1	7																	31.5736	30.307
1	8																	23.6052	36.2089
1	9																		15.3228
1	10
		STARY Score			CD68+ IHC Quantification
Experiment	Treatment	Mouse	Average		Group	Intima (um2)	Intima % Lesion	CD68+ (um2)	CD68 % Lesion	Necrotic Core (um2)	Necrotic Core % Lesion							Plasma LegendPlex
1	Water	1	NA		Water	39309	14.8624	178211	71.6372	33371.3	13.0611							IFNy			IL-1B			IL-6
1	Water	2	4.5		Water	28189.7	12.3291	150942	69.6482	37588.9	17.3444							Water	SerBut	NaBut	Water	SerBut	NaBut	Water	SerBut	NaBut
1	Water	3	NA		Water	24210.9	7.03451	234165	69.954	76365.5	22.8133								1.54	43.19		1.73	1.73		1.18	1.6
1	Water	4	NA		Water	25307.3	24.7159	273834	59.3116	66118.1	14.3376								21.65	71.91		1.26	1.26		0.95	2.29
1	Water	5	4.66667		Water	123368	13.2592	189168	62.5521	72436.3	23.9525								1.54	156.97		21.47	132.12		0.92	7.3
1	Water	6	4.77083		Water	40812.3	20.0804	215311	56.5849	85874.6	22.423								44.82	1.54		0.83	0.34		0.99	0.92
1	Water	7	NA		Water	79827.8	23.4827	123538	55.5185	42341.2	18.9799							78.69	1.54	133.26	7.6	1.61	0.34	4.32	0.92	0.99
1	Water	8	4		Water	68445.4	40.686	72349.8	44.884	22661.8	13.2969							71.91	1.54	33.33	9.49	1.04	3.85	5.37	0.92	1.54
1	Water	9	3.5		SerBut	25307.3	20.6972	83533.6	69.8799	10697.9	8.94934							35.64	28.44	25.52	4.7		0.46	2.05		0.92
1	Water	10	NA		SerBut	13303.3	12.9871	151477	66.2246	47552.4	20.1213							48.11	36.42	29.92	0.83	1.97	0.64	2.11	0.92	0.99
1	SerBut	11	NA		SerBut	35976.1	31.9636	57839.2	57.396	8399.84	8.47083							40.37	1.54	11.45	7.6	2.89	0.34	1.54	0.95	0.92
1	SerBut	12	4.30952		SerBut	33683.8	8.96676	114375	61.0623	53169.3	28.3702							35.45			1.97	4.7		3.03	2.99
1	SerBut	13	NA		SerBut	30916.8	42.8946	26376.1	37.3547	13317	18.86
1	SerBut	14	NA		SerBut	58237.6	25.2201	132530	58.9062	32727	14.738
1	SerBut	15	NA		SerBut	82003.5	37.0252	122451	54.5852	17678.5	7.7245
1	SerBut	16	4.42857		NaBut	36578.9	12.0227	195963	65.946	64440.8	21.7224
1	SerBut	17	3.83333		NaBut	15233.4	7.77037	152245	80.0675	22667.5	11.9211
1	SerBut	18	3.94444		NaBut	30544.5	10.3458	221322	77.46	33872.5	11.8215
1	SerBut	19	4.33333		NaBut	45695.4	13.4964	227819	69.3112	54918.5	16.7081
1	SerBut	20	4		NaBut	53110.1	17.8935	178448	58.965	69955.9	22.5501
2	Water	1	4.08333		NaBut	102496	30.3544	177016	57.8207	28166.5	9.46098
2	Water	2	NA		NaBut	50318.2	12.0651	268099	65.2988	89527.4	22.3112
2	Water	3	NA
2	Water	4	NA
2	Water	5	4.08333
2	Water	6	4.45833			Immunoflourescence Quantification
2	Water	7	4.4			#CD68			CD68+/Area			CD68+iNOS+			CD68+iNOS+/Area			#Cells			#Cells/Area			#iNOS+			#iNOS+/Area
2	Water	8	NA			Water	SerBut	NaBut	Water	SerBut	NaBut	Water	SerBut	NaBut	Water	SerBut	NaBut	Water	SerBut	NaBut	Water	SerBut	NaBut	Water	SerBut	NaBut	Water	SerBut	NaBut
2	Water	9	4.66667			181	253	1074	0.00226216	0.00211179	0.0036221	102		445	0.00127481		0.00150078	289	361	1302	0.00361195	0.00301327	0.00439103	112		500	0.00139979		0.00168627
2	Water	10	NA			1106	777	944	0.00239725	0.0039433	0.00437558		308	379		0.00156311	0.00175672	1763	838	1139	0.00382129	0.00425288	0.00527944		313	473		0.00158849	0.00219243
2	SerBut	11	NA				160	743		0.00306079	0.00301479		87	322		0.0016643	0.00130654	1518	219	1013	0.00488417	0.00418946	0.00411034		90	401		0.00172169	0.00162709
2	SerBut	12	3.75			501	609	1249	0.00179846	0.00233241	0.00417241	287	302	434	0.00103025	0.00115663	0.00144982	848	933	1531	0.0030441	0.0035733	0.00511446	339	377	466	0.00121692	0.00144387	0.00155672
2	SerBut	13	4.33333			1038	328	728	0.00253006	0.00332226	0.0031362	434	146	281	0.00105785	0.00147881	0.00121054	1720	390	949	0.00419239	0.00395025	0.00408827	640	151	354	0.00155996	0.00152946	0.00152502
2	SerBut	14	Na			261	484	1069	0.00175377	0.00209045	0.00337036	123		393	0.00082649		0.00123906	462	980	1262	0.00310438	0.00423273	0.00397885	169		445	0.00113558		0.001403
2	SerBut	15	4			514	543	1053	0.0028836	0.00219713	0.00267487	234		535	0.00131277		0.00135903	769	918	1685	0.00431418	0.00371449	0.0042803	297		695	0.00166621		0.00176547
2	SerBut	16	NA			479	320	1330	0.0035011	0.00328137	0.00322205	256	132	517	0.00187115	0.00135357	0.00125248	642	425	1684	0.00469249	0.00435807	0.00407965	268	158	625	0.00195886	0.00162018	0.00151412
2	SerBut	17	NA					954			0.00352297							1195	532	1364	0.00450753	0.00440707	0.00503704				0.0008487	0.00164851
2	SerBut	18	3.58333			1104	469	511	0.00416428	0.00388518	0.00361949	212	181	202	0.00079966	0.0014994	0.0014308	1054	1028	682	0.00419769	0.0037248	0.00483071	225	199	264	0.00174439	0.00146383	0.00186995
2	SerBut	19	3.75			952	759		0.00379146	0.00275012		412	347		0.00164084	0.0012573		937	894		0.00353583	0.0044121		438	404		0.00126792	0.00088834
2	SerBut	20	3.83333			820	789		0.00309432	0.0038939		313	153		0.00118113	0.00075509		809	662		0.0035517	0.00397463		336	180		0.00135658	0.0013569
2	NaBut	21	4			607	546		0.00266488	0.00327817		290	200		0.00127317	0.00120079		684	629		0.00431855	0.00352668		309	226		0.00114277	0.00146898
2	NaBut	22	NA			614	570		0.00387659	0.00319588		164	252		0.00103544	0.00141291		1223	763		0.00535674	0.00449041		181	262		0.00060006	0.00108288
2	NaBut	23	4.27778			764	595		0.00334632	0.0035017		84	157		0.00036792	0.00092398		1351	225		0.00435595	0.0035208		137	184		0.00163792	0.00150221
2	NaBut	24	4			1125	155		0.00362727	0.00242544		457	71		0.00147348	0.00111101			709			0.00426364		508	96			0.00175597
2	NaBut	25	4.08333				500			0.0030068			253			0.00152144									292
2	NaBut	26	3.88889
2	NaBut	27	4.36667
2	NaBut	28	4.59524
2	NaBut	29	4.61111
2	NaBut	30	4.66667

## Sheet: Fig4
	Blood Chemistry
		ALT				AST				Lipase				LDL-C/Chol				HDL-C/Chol				Cholesterol
Experiment	Mouse #	Water	SerBut	NaBut	WT	Water	SerBut	NaBut	WT	Water	SerBut	NaBut	WT	Water	SerBut	NaBut	WT	Water	SerBut	NaBut	WT	Water	SerBut	NaBut	WT
2	1	31.34	26.22	26.24	23.62	175.08	77.7	79.76	47.64	98	84	132	54	42.766	39.2982	38.0702	17.3077	4.20842		3.51201	46.9388	940	1140	1140	104
2	2	39.62	26.76	30.52	18	78.98	63.36	85.32	57.02	86	40	122	48	41.5984	36.983	41.4079	14.8936	3.21489	4.55531	3.44828	46.3415	976	822	966	94
2	3	21.38	26.18	29.96	18	82.08	81.04	80.36	48.26	48	56	94	42	41.4918	32.9049	37.1703	13.4615	3.9267	4.95283	3.99202	47.9167	858	778	834	104
2	4	63.22	26.36	35.92		116.54	70.16	88.58		100	84	124		39.7363	35.4839	39.5248		3.59712	4.42656	4.29448		1062	930	926
2	5	27.32	22.68	47.84		87.54	71.36	126.24		46	40	106		40.107	38	36.3636		3.74753	3.9749	4.63158		748	1000	924
2	6	37.84	30.92	35.16		402.98	83.96	77.82		44	102	118		35.2657	39.1304	37.9648		4.54545	4.77941	3.74532		828	1104	1022
2	7	45.3		44.74		85.52		138.28		62		92		38.4817		37.2549		4.0404		4.54545		764		918
2	8	56.42	18.78	39.32		118.08	66.24	75.78		70	120	98		39.4799	41.4815	43.1298		3.84615	4.05644	3.81125		846	1080	1048
2	9	65.7	25.96	26.1		159.2	62.46	92.16		96	108	112		38.2749	39.3258	40.3509		4.0568	4.83516	3.85439		742	1068	912
2	10	26.16	23.5	40.12		84.14	65.84	76.68		112	224	94		44.2308	36.9004	41.913		3.19361	4.14313	3.93701		832	1084	1150
1	1													52.381	40.7328			7.14286	5.17241			840	928
1	2													43.956	50.6696			4.94505	5.35714			728	896
1	3													47.7639	34.8558			4.47227	5.76923			1118	832
1	4													42.6195	40.7801			4.3659	4.78723			962	1128
1	5													44.6541	33.5065			4.40252	6.23377			1272	770
1	6													44.0711	39.6861			4.54545	4.93274			1012	892
1	7													50.7368	34.3066			4.21053	5.59611			950	822
1	8													48.3721	35.012			6.51163	6.47482			860	834
1	9													48.7671	34.192			5.75342	6.32319			730	854
1	10													42.1622	38.6861			5.13514	6.56934			740	822
	Weight
	Weeks	SerBut										Water
	0	20	18.8	17	19.2	18.6	18.9	20.5	19.6	18.7	18.3	20	18.8	17	19.2	18.6	18.9	20.5	19.6	18.7	18.3
	1	20	17.8	19.7	19.6	18.7	19.4	20.3	21.9	20.2	19.1	20	17.8	19.7	19.6	18.7	19.4	20.3	21.9	20.2	19.1
	2	20.2	18.7	20	20.6	20	20.3	21.2	20.9	20.9	20.5	20.2	18.7	20	20.6	20	20.3	21.2	20.9	20.9	20.5
	2.5	21.6	19.8	21.4	21.5	21.5	20.7	21.4	21.9	21.2	20.6	21.6	19.8	21.4	21.5	21.5	20.7	21.4	21.9	21.2	20.6
	3	22.4	20	20.8	21.6	22.4	21.3	21.5	22.3	22.5	21.2	22.4	20	20.8	21.6	22.4	21.3	21.5	22.3	22.5	21.2
	4	22.1	19.5	20.2	21.3	21.8	21	21.2	21.8	22.6	21.6	22.1	19.5	20.2	21.3	21.8	21	21.2	21.8	22.6	21.6
	5	21.8	20.2	21.1	22.4	21.8	21.4	22.7	22.4	24	22.2	21.8	20.2	21.1	22.4	21.8	21.4	22.7	22.4	24	22.2
	5.5	22.3	19.5	21.3	21.9	21.8	22.1	22.8	22.4	24.9	22.8	22.3	19.5	21.3	21.9	21.8	22.1	22.8	22.4	24.9	22.8
	6	22.9	19.2	21.6	22.7	21.4	22.7	22.9	23.1	23.8	21.9	22.9	19.2	21.6	22.7	21.4	22.7	22.9	23.1	23.8	21.9

## Sheet: Supp Figure 4
	Aorta Flow
	B cell Count				T Cell Count				CD11b+F480+
	Water	SerBut	NaBut	Healthy	Water	SerBut	NaBut	Healthy	Water	SerBut	NaBut	Healthy
	430.143	383.747	181.142	80.2936	783.278	313.519	236.324	73.4113	25.3025	5.0163	5.99808	3.44116
	156.709	234.355	268.448	153.881	319.54	377.502	566.315	126.321	17.1401	5.06714	6.12895	4.59348
	236.431	234.323	139.825	179.451	861.868	212.006	510.612	209.946	102.492	13.3899	4.99376	2.34577
	551.181	206.881	307.858		480.792	174.275	977.48		21.4746	12.3679	11.9789
	639.005	84.4967	315.036		512.189	194.71	829.356		30.7806	2.44918	25.0597
	509.912	264.868	240.601		667.542	307.346	329.574		32.2427	2.49875	7.5188
	233.791	232.342	72.6582		463.967	249.768	100.604		22.8971	9.29368	3.35345
	603.008	96.7663	149.307		921.804	304.998	316.531		31.5789	20.8231	10.7501
	408.613	273.748	158.07		424.517	251.521	316.14		12.2339	9.35891	8.31947
	454.881		295.152		1083.11		663.15		29.5058		26.3753
	CD11b+Ly6Chi				CD11c+MHCIIhi
	Water	SerBut	NaBut	Healthy	Water	SerBut	NaBut	Healthy
	47.3047	17.5571	10.7965	0	39.604	21.3193	13.1958	6.88231
	28.1587	39.2703	20.8384	2.29674	24.4858	22.8021	30.6448	4.59348
	97.8337	12.2741	26.2172	4.69153	136.268	17.8532	26.2172	10.5559
	16.7025	5.62177	17.9684		34.5979	22.4871	32.3431
	36.9367	12.2459	39.3795		33.243	13.4705	60.8592
	34.631	19.99	20.0501		42.9902	16.2419	16.2907
	25.3073	12.7788	6.70691		42.1788	24.3959	5.58909
	52.6316	6.12445	17.9169		85.7143	22.048	14.3335
	20.7977	10.5288	5.94248		24.4678	17.548	20.2044
	151.217		82.8937		115.564		75.358

## Sheet: Fig 5
	Liver Grading and Staging
			Steatosis Grade		Balooning Grade
	Group	Mouse	Macro fat	Lobular inflammation (CD3+)	Hypertrophy	NAS score (steatosis, inflammation, Ballooning)
	Water	1	1	2	3	6
		2	1	1	3	5
		3	0	3	3	6
		4	2	1	3	6
		5	1	0	2	3
		6	1	0	2	3
		7	2	2	3	7
		8	2	2	3	7
		9	2	2	3	7
		10	1	3	2	6
	SerBut	11	0	1	2	3
		12	0	1	1	2
		13	0	0	2	2
		14	0	1	2	3
		15	0	1	2	3
		16	2	2	2	6
		17				0
		18	0	2	0	2
		19	0	0	1	1
		20	0	0	2	2
	NaBut	21	1	1	2	4
		22	1	2	2	5
		23	1	2	1	4
		24	1	3	2	6
		25	2	1	2	5
		26	1	1	2	4
		27	1	1	2	4
		28	1	1	1	3
		29	1	1	2	4
		30	1	0	1	2
	WT	31	0	0	0	0
		32	0	0	0	0
		33	0	0	0	0

## Sheet: Supp Figure 5
	Inguinal Lymph Node Flow
	Th17/Treg				Th17				Treg
	Water	SerBut	NaBut	B6,NC	Water	SerBut	NaBut	B6,NC	Water	SerBut	NaBut	B6,NC
	0.264327	0.116146	0.345	0.244737	4.52	2.23	4.14	2.79	17.1	19.2	12	11.4
	0.124737	0.429412	0.415271	0.321186	2.37	8.03	8.43	3.79	19	18.7	20.3	11.8
	0.961165	1.03704	0.328777	0.318966	9.9	16.8	4.57	3.7	10.3	16.2	13.9	11.6
	0.287879	0.158824	0.270139		4.75	2.7	3.89		16.5	17	14.4
	0.300645	0.509524	0.427826		4.66	7.49	4.92		15.5	14.7	11.5
	0.199355	0.394667	0.436508		3.09	5.92	5.5		15.5	15	12.6
	0.399346		0.446281		6.11		5.4		15.3		12.1
	0.272667	0.0948864	1.16071		4.09	1.67	13		15	17.6	11.2
	0.267949	0.127419	0.742342		4.18	2.37	8.24		15.6	18.6	11.1
	0.223313	0.206832	0.297581		3.64	3.33	3.69		16.3	16.1	12.4
	Mesenteric Lymph Node Flow
	Th17/Treg				Th17				Treg
	Water	SerBut	NaBut	B6,NC	Water	SerBut	NaBut	B6,NC	Water	SerBut	NaBut	B6,NC
	0.993103	0.532877		0.715026	14.4	7.78		13.8	14.5	14.6		19.3
	0.776636	0.637209		0.886486	8.31	13.7		16.4	10.7	21.5		18.5
	2.60965	0.942308	1.05405	0.241475	11.9	14.7	11.7	5.24	4.56	15.6	11.1	21.7
	2.14689				15.2				7.08
		0.492982	1.38462			8.43	14.4			17.1	10.4
	1.19118		0.865248		16.2		12.2		13.6		14.1
	0.935484		1.00833		11.6		12.1		12.4		12
	1.11765	0.611392	0.896825		17.1	9.66	11.3		15.3	15.8	12.6
	0.913669	1.09091	1.10843		12.7	19.2	18.4		13.9	17.6	16.6
	1.36025	0.784314	0.889535		21.9	12	15.3		16.1	15.3	17.2
	Spleen Flow
	Th17/Treg				Th17				Treg
	Water	SerBut	NaBut	B6,NC	Water	SerBut	NaBut	B6,NC	Water	SerBut	NaBut	B6,NC
	0.141243	0.114958	0.153527	0.133197	1	0.83	1.11	0.65	7.08	7.22	7.23	4.88
	0.203145	0.121868	0.111111	0.360515	1.55	1.07	0.85	2.25	7.63	8.78	7.65	6.99
	0.168883	0.167095	0.142509	0.203738	1.27	1.3	1.17	1.09	7.52	7.78	8.21	5.35
	0.144444	0.11266	0.13569		0.91	0.97	1.19		6.3	8.61	8.77
	0.222561	0.16	0.13101		1.46	1.12	1.09		6.56	7	8.32
	0.222832	0.144966	0.178304		2.03	1.08	1.43		9.11	7.45	8.02
	0.309227		0.165299		2.48		1.41		8.02		8.53
	0.19012	0.126422	0.135		1.27	1	1.08		6.68	7.91	8
	0.182209	0.126422	0.143192		1.27	1	1.22		6.97	7.91	8.52
	0.0814249	0.160287	0.132514		0.64	1.34	0.97		7.86	8.36	7.32

## Sheet: Supp Fig 6
		Inguinal Lymph Node Flow
		F480+CD11b+ Macrophages				iNOS+ Macs				Arg1+ Macs
		Water	SerBut	NaBut		Water	SerBut	NaBut		Water	SerBut	NaBut
		0.45	0.64	0.62		9.67	7.23	2.2		4.67	3.4	1.5
		0.42	0.54	0.34		3.99	2.89	5.7		2.82	2.08	2.34
		0.55	0.43	0.21		3.17	7.07	2.33		2.56	3.78	2.81
			0.29	0.27			5.7	5.26			5.04	2.38
			0.56				5.43				3.53
		0.17	0.54			5.44	3.21			5.73	2.72
		0.74	0.36			1.86	3.87			4.26	2.64
		0.28	0.83			3.49	2.26			3.98	3.19
		0.33	0.61			8.75	2.24			3.62	3.9
		0.38	1.4			5.49	2.49			3.85	5.62
		0.41	0.33			9.07	6.09			3.36	3.61
		0.27				3.54				3.45
		0.31	0.64			4.21	2.15			3.07	5.94
		0.23	0.46			5.45	4.59			1.6	4.82
		0.28	0.86			4.8	2.91			1.84	4.83
		Mesenteric Lymph Node Flow
		F480+CD11b+ Macrophages				iNOS+ Macs				Arg1+ Macs
		Water	SerBut	NaBut		Water	SerBut	NaBut		Water	SerBut	NaBut
		5.01	5.85	11.6			0.64	2.42			3.56	1.44
		6.4	7.28	5.7		0.58	1	0.43		2.49	1.85	1.98
		13.5	6.98	6.38		1.02	0.46	0.69		2.2	2.39	1.72
			8.63	10.4		2.41	0.71	0.94		1.56	1.1	1.71
			11.2				0.58				1.07
			7.11				0.74				1.12
		5.64	5.47			1.32	0.6			1.66	0.97
			7.35				0.68				1.19
		6.96				1.46				1.88
		4.16	5.84			1.89	1.54			1.97	1.91
		4.97	3.45			1.59	0.88			2.08	0.93
		4.72				2.93				2.33
		5.36	4.72			1.77	0.65			1.66	1.08
		6.92	5.77			0.55	0.64			0.89	1.16
		5.65	7.09			1.05	0.69			1.18	0.95

## Sheet: Supp Fig 10 
Blood Chemistry
		HDL-C				LDL-C				Altherogenic Lipids (Chol-HDL)
Experiment	Mouse #	Water 6wk	SerBut 6wk	NaBut 6wk	WT 6wk	Water	SerBut	NaBut	WT	Water 6wk	SerBut 6wk	NaBut 6wk	WT 6wk
2	1	42	56	38	46	324	416	344	8	894	1080	1088	50
2	2	38	42	38	38	432	268	346	8	930	776	922	50
2	3	30	42	40	46	318	238	348	12	822	736	790	50
2	4	40	44	42		382	292	320		1016	882	882
2	5	38	38	44		356	320	284		704	948	872
2	6	44	52	40		288	324	358		782	1048	974
2	7	40	46	42		312		282		724		870
2	8	40		42		346	382	372		802	1026	998
2	9	40	44	36		328	332	310		700	1018	868
2	10	32	44	40		344	336	334		794	1032	1098
1	1	60	48			440	378			780	880
1	2	36	48			320	454			692	848
1	3	50	48			534	290			1068	784
1	4	42	54			410	460			920	1074
1	5	56	48			568	258			1216	722
1	6	46	44			446	354			966	848
1	7	40	46			482	282			910	776
1	8	56	54			416	292			804	780
1	9	42	54			356	292			688	800
1	10	38	54			312	318			702	768
qPCR
														western Blot quantifiation
														LDL-R Relative Expression
srebf1			fasn			acly			srebf2					Water	SerBut	NaBut	WT
Water	SerBut	NaBut	Water	SerBut	NaBut	Water	SerBut	NaBut	Water	SerBut	NaBut			3.32113	1.54317	0.994668	2.17145
1	0.853	0.816	1	0.409	1.21	1	0.526	1.514	1	0.511	0.731			6.03653	1.46792	1.81318	2.39252
0.549	0.562	1.204	1.227	0.404	3.882	1.497	0.622	3.195	1.013	0.812	1.208			2.16981	1.42151	1.67135	2.17605
0.533	0.47	0.406	0.335	0.103	0.92	0.362	0.832	3.181	0.667	0.428	0.837			3.18523	1.74329	2.32698
0.783	0.606	0.79	0.344	0.193	0.454	1.114	0.324	0.636	0.808	0.961	0.717			4.5519	2.24039	1.48672
	0.321			0.312			0.471			0.372				3.9306	1.84627	1.24816
														4.14007		0.754603
scd1			acaca			cpt1a								2.26833	1.09156	0.527498
Water	SerBut	NaBut	Water	SerBut	NaBut	Water	SerBut	NaBut						2.20047	1.10356	1.53916
1	1.631	1.215	1	0.188	0.754	1	0.348	0.594						1.9734	0.974828	2.45133
1.443	1.826	2.79	0.304	0.284	1.434	0.701	0.381	0.912
0.712	1.024	1.889	0.659	0.192	0.565	0.965	0.409	0.54
1.098	0.978	0.696	0.262	0.406	0.348	0.529	0.745	0.529
	0.7			0.341			0.465

[truncated: 1 more sheets: Reasources Used]
